# Supplementary material for: Induction of open-form bile canaliculus formation by hepatocytes for evaluation of biliary drug excretion
Source: Commun Biol. 2023 Aug 22;6:866. doi: 10.1038/s42003-023-05216-z (PMC10444810; doi:10.1038/s42003-023-05216-z)
Supplement: Supplementary file 4 — Supplementary Data 1 [file 42003_2023_5216_MOESM4_ESM.xlsx]

## Sheet: Figure 1b
	Human liver		#	Ct	ΔCt (ACTB)	Fold change	Mean	±S.D.				HepG2		#	Ct	ΔCt (ACTB)	Fold change	Mean	±S.D.
		CLDN1	1	18.62	0.27	0.82932	0.696922	0.114847					CLDN1	1	19.59	1.24	0.423373	0.431825	0.130596
			2	18.97	0.65	0.63728								2	19.14	0.82	0.566442
			3	18.95	0.68	0.624165								3	19.98	1.71	0.30566
		CLDN2	1	19.97	1.62	0.325335	0.398524	0.128716					CLDN2	1	20.46	2.11	0.231647	0.148864	0.0761166
			2	19.95	1.63	0.323088								2	21.23	2.91	0.133046
			3	19.14	0.87	0.547147								3	21.88	3.61	0.0818996
		CLDN3	1	20.97	2.62	0.162668	0.250469	0.0907392					CLDN3	1	24.37	6.02	0.0154099	0.0141232	0.001316
			2	20.35	2.03	0.244855								2	24.46	6.14	0.01418
			3	19.81	1.54	0.343885								3	24.56	6.29	0.0127797
		CLDN4	1	23.45	5.1	0.0291573	0.0412684	0.0314246					CLDN4	1	20.4	2.05	0.241484	0.211605	0.0374626
			2	22.02	3.7	0.0769465								2	20.48	2.16	0.223756
			3	24.09	5.82	0.0177013								3	20.83	2.56	0.169576
		CLDN6	1	24.06	5.71	0.0191038	0.0395429	0.0187475					CLDN6	1	18.83	0.48	0.716978	0.746354	0.0385769
			2	22.84	4.52	0.0435857								2	18.66	0.34	0.790041
			3	22.43	4.16	0.0559391								3	18.72	0.45	0.732043
		CLDN7	1	21.83	3.48	0.0896222	0.101669	0.0137372					CLDN7	1	25.08	6.73	0.00942037	0.00699327	0.00210431
			2	21.66	3.34	0.0987552								2	25.78	7.46	0.00567958
			3	21.37	3.1	0.116629								3	25.68	7.41	0.00587987
		CLDN8	1	24.08	5.73	0.0188407	0.0135502	0.0109998					CLDN8	1	25.99	7.64	0.00501338	0.00508177	0.00187736
			2	23.9	5.58	0.0209051								2	25.48	7.16	0.00699238
			3	28.38	10.11	0.000904871								3	26.54	8.27	0.00323953
		CLDN9	1	24.12	5.77	0.0183255	0.0162028	0.00690074					CLDN9	1	23.57	5.22	0.0268302	0.0788354	0.100598
			2	25.2	6.88	0.00849012								2	20.68	2.36	0.194791
			3	23.79	5.52	0.0217929								3	24.34	6.07	0.014885
		CLDN10	1	22.29	3.94	0.0651541	0.0647985	0.00868702					CLDN10	1	27.49	9.14	0.0017725	0.00119912	0.000657436
			2	22.09	3.77	0.0733022								2	27.86	9.54	0.0013433
			3	22.43	4.16	0.0559391								3	29.29	11.02	0.000481559
		CLDN11	1	25.2	6.85	0.00866851	0.0129744	0.00460215					CLDN11	1	20.64	2.29	0.204476	0.144785	0.0564974
			2	24.13	5.81	0.0178244								2	21.76	3.44	0.0921418
			3	24.6	6.33	0.0124303								3	21.13	2.86	0.137738
		CLDN12	1	17.98	-0.37	1.29235	1.43776	0.177675					CLDN12	1	18.27	-0.08	1.05702	1.15083	0.0849753
			2	17.61	-0.71	1.6358								2	18.03	-0.29	1.22264
			3	17.8	-0.47	1.38511								3	18.04	-0.23	1.17283
		CLDN14	1	19.28	0.93	0.524858	0.414411	0.0982335					CLDN14	1	23.56	5.21	0.0270168	0.0358815	0.0118781
			2	19.89	1.57	0.336808								2	23.32	5	0.03125
			3	19.66	1.39	0.381565								3	22.61	4.34	0.0493776
		CLDN15	1	18.89	0.54	0.687771	0.899826	0.371411					CLDN15	1	21.4	3.05	0.120742	0.116651	0.0311875
			2	18.87	0.55	0.68302								2	21.1	2.78	0.145592
			3	17.86	-0.41	1.32869								3	21.85	3.58	0.0836205
		CLDN16	1	18.43	0.08	0.946058	0.966076	0.0200879					CLDN16	1	18.53	0.18	0.882703	1.31725	0.408525
			2	18.34	0.02	0.986233								2	17.56	-0.76	1.69349
			3	18.32	0.05	0.965936								3	17.81	-0.46	1.37554
		CLDN17	1	30.65	12.3	0.000198304	0.00018649	3.7829e-05					CLDN17	1	28.35	10	0.000976562	0.00150643	0.000705038
			2	31.08	12.76	0.000144164								2	27.98	9.66	0.00123609
			3	30.44	12.17	0.000217003								3	27.03	8.76	0.00230663
		CLDN18	1	24.59	6.24	0.0132304	0.0106613	0.00244074					CLDN18	1	25.93	7.58	0.00522628	0.00691914	0.00163533
			2	24.91	6.59	0.0103804								2	25.47	7.15	0.00704102
			3	25.17	6.9	0.00837323								3	25.15	6.88	0.00849012
		CLDN19	1	30.15	11.8	0.000280444	0.000238676	7.75031e-05					CLDN19	1	25.18	6.83	0.00878952	0.0157161	0.00681111
			2	30.09	11.77	0.000286337								2	24.29	5.97	0.0159533
			3	30.98	12.71	0.000149248								3	23.75	5.48	0.0224056
		CLDN20	1	N.D		0	0	0					CLDN20	1	N.D		0	0	0
			2	N.D		0								2	N.D		0
			3	N.D		0								3	N.D		0
		CLDN22	1	21.65	3.3	0.101532	0.156399	0.048232					CLDN22	1	20.93	2.58	0.167241	0.138439	0.028458
			2	20.83	2.51	0.175556								2	21.18	2.86	0.137738
			3	20.65	2.38	0.192109								3	21.45	3.18	0.110338
		CLDN23	1	19.98	1.63	0.323088	0.329192	0.00869806					CLDN23	1	24.24	5.89	0.0168629	0.0218521	0.00589705
			2	19.88	1.56	0.339151								2	23.46	5.14	0.02836
			3	19.89	1.62	0.325335								3	23.89	5.62	0.0203335
		CLDN24	1	23.91	5.56	0.0211969	0.019512	0.00279257					CLDN24	1	25.1	6.75	0.00929068	0.00855757	0.00144216
			2	24.26	5.94	0.0162885								2	25.5	7.18	0.00689612
			3	23.84	5.57	0.0210505								3	24.99	6.72	0.0094859
		CLDN25	1	28.01	9.66	0.00123609	0.00130898	0.00014882					CLDN25	1	29.57	11.22	0.000419221	0.000595408	0.000181773
			2	28.01	9.69	0.00121065								2	29.06	10.74	0.000584706
			3	27.67	9.4	0.00148019								3	28.59	10.32	0.000782295
		CLDN26	1	N.D		0	0	0					CLDN26	1	N.D		0	0	0
			2	N.D		0								2	N.D		0
			3	N.D		0								3	N.D		0
		CLDN27	1	28.05	9.7	0.00120229	0.000484665	0.000626187					CLDN27	1	27.56	9.21	0.00168855	0.00229976	0.000687199
			2	32.63	14.31	4.92335e-05								2	26.68	8.36	0.00304361
			3	30.54	12.27	0.000202471								3	27.12	8.85	0.00216713
		HPRT	1	19.09									HPRT	1	17.4
			2	19.2										2	17.42
			3	18.7										3	17.11
		ACTB	1	18.35									ACTB	1	18.21
			2	18.32										2	18.16
			3	18.27										3	18.25

## Sheet: Figure 1c
		#	Number of co-localized MRP2/ZO-1 (% of Mock cells)	Mean	±S.D.
	Mock	1	95	100	26.4323
		2	96
		3	109
		4	108
		5	127
		6	46
		7	119
	Claudin-1	1	143	150.167	32.8415
		2	103
		3	176
		4	187
		5	169
		6	123
	Claudin-2	1	126.191	158.459	35.4644
		2	110.794
		3	206.297
		4	158.821
		5	164.746
		6	183.902
	Claudin-3	1	132.121	144.542	52.2698
		2	94.2504
		3	79.2644
		4	206.086
		5	196.749
		6	158.782
	Claudin-4	1	108.036	117.32	29.7476
		2	62.4864
		3	146.855
		4	124.358
		5	127.181
		6	135
	Claudin-7	1	42.9631	87.5351	46.6119
		2	32.9619
		3	81.0756
		4	130.398
		5	150.931
		6	86.8809
	Claudin-8	1	121.435	108.936	50.9166
		2	58.0002
		3	65.0003
		4	98.2345
		5	111.678
		6	199.266
	Claudin-9	1	154	155.217	17.4155
		2	133.124
		3	141.975
		4	159.135
		5	183.857
		6	159.214
	Claudin-10	1	69.4334	103.748	56.1197
		2	182.561
		3	47.6212
		4	161.849
		5	99.9085
		6	61.1169
	Claudin-12	1	109.118	109.322	21.6989
		2	96.1194
		3	101.107
		4	129.094
		5	80.9248
		6	139.572
	Claudin-14	1	54.7967	102.084	61.2912
		2	62.921
		3	52.2887
		4	184.673
		5	175.135
		6	82.6876
	Claudin-15	1	63.4747	84.1149	25.2168
		2	114.669
		3	54.0002
		4	108.577
		5	94.3431
		6	69.6252
	Claudin-19	1	89.7239	110.324	23.2693
		2	120.286
		3	86.4482
		4	104.872
		5	110.491
		6	150.122
	Claudin-23	1	59.1075	94.3667	38.4595
		2	107.134
		3	53.7387
		4	114.091
		5	154.847
		6	77.2815
	Claudin-25	1	71.9873	54.7612	38.6563
		2	30.4551
		3	118.092
		4	14.7795
		5	67.1491
		6	26.1044

## Sheet: Figure 2c
		#	Open bile canalicular formation rate (%)	Mean	±S.D.
	Control	1	7.46	7.0825	4.55914
		2	7.02
		3	12.5
		4	1.35
	icHep	1	27.7	28.625	6.35262
		2	25.5
		3	37.8
		4	23.5

## Sheet: Figure 3b
		#	Albumin secretion (μg/106 cells)	Mean	±S.D.			#	Albumin secretion (μg/106 cells)	Mean	±S.D.
	icHep_Day3	1	31.8483	30.2138	3.18463		PXB-cells_Day3	1	25.956	26.4374	2.12728
		2	33.4196					2	26.7416
		3	29.4914					3	29.0986
		4	26.0961					4	23.9535
	icHep_Day5	1	49.1324	51.1947	1.51715		PXB-cells_Day5	1	41.6688	43.6329	1.87019
		2	51.0964					2	44.8113
		3	52.6677					3	42.4544
		4	51.8821					4	45.597
	icHep_Day7	1	92.1884	92.7241	3.84065		PXB-cells_Day7	1	72.1903	69.1549	2.69611
		2	87.9031					2	68.6193
		3	93.6169					3	70.0477
		4	97.1879					4	65.7624
	icHep_Day14	1	208.02	198.205	10.16		PXB-cells_Day14	1	146.526	144.907	7.33835
		2	195.087					2	135.2
		3	204.375					3	152.951
		4	185.338					4	144.949

## Sheet: Figure3c
		#	Urea synthesis (μg/106 cells)	Mean	±S.D.			#	Urea synthesis (μg/106 cells)	Mean	±S.D.
	icHep_Day3	1	8.95565	7.10628	1.40094		PXB-cells_Day3	1	0.854232	2.86894	1.50627
		2	5.8694					2	3.72004
		3	7.41253					3	4.27116
		4	6.18754					4	2.63033
	icHep_Day5	1	13.2519	12.5504	0.621744		PXB-cells_Day5	1	7.891	10.1456	1.85218
		2	11.7488					2	11.8991
		3	12.7007					3	9.39404
		4	12.5003					4	11.3981
	icHep_Day7	1	20.4915	18.7674	2.26919		PXB-cells_Day7	1	17.7861	17.5262	2.62463
		2	20.2911					2	18.7881
		3	15.5816					3	13.7779
		4	18.7054					4	19.7525
	icHep_Day14	1	39.9535	46.8215	8.93275		PXB-cells_Day14	1	22.0823	28.8056	5.47707
		2	38.7861					2	28.8209
		3	51.3929					3	35.4982
		4	57.1534					4	28.8209

## Sheet: Figure 3d, 3e
	icHep	Gene	Ct value				Ct value (Average)	±S.D.	ΔCt value (vs. ACTB)				ΔCt value (Average)	ΔΔCt value (vs. Control)				ΔΔCt value (Average)	±S.D.	Fold change (%)				Fold change (Average)	±S.D.
	Day0		①	②	③	④			①	②	③	④		①	②	③	④			①	②	③	④
		OATP1B1	20.58	20.46	20.43	20.84	20.5775	0.186615	6.37	5.91	6.24	6.79	6.3275	0.0425	-0.4175	-0.0875	0.4625	4.44089e-16	0.364086	97.0971	133.561	106.253	72.5728	100	25.1902
		OATP1B3	22.47	22.83	22.97	22.65	22.73	0.217256	8.26	8.28	8.78	8.6	8.48	-0.22	-0.2	0.3	0.12	1.33227e-15	0.253509	116.473	114.87	81.2252	92.0188	100	17.3533
		OCT1	18.65	18.47	19.34	18.77	18.8075	0.375799	4.44	3.92	5.15	4.72	4.5575	-0.1175	-0.6375	0.5925	0.1625	-4.44089e-16	0.515647	108.485	155.563	66.3193	89.3475	100	37.9032
		NTCP	23.43	22.78	23.66	22.98	23.2125	0.403598	9.22	8.23	9.47	8.93	8.9625	0.2575	-0.7325	0.5075	-0.0325	-4.44089e-16	0.535872	83.6536	166.152	70.344	102.278	100	42.4349
		MRP2	21.65	21.38	21.55	21.75	21.5825	0.157771	7.44	6.83	7.36	7.7	7.3325	0.1075	-0.5025	0.0275	0.3675	4.44089e-16	0.365091	92.8195	141.667	98.1119	77.5125	100	27.5159
		P-gp	25.39	25.43	25.1	25.38	25.325	0.151548	11.18	10.88	10.91	11.33	11.075	0.105	-0.195	-0.165	0.255	4.44089e-16	0.217025	92.9805	114.472	112.117	83.7987	100	14.8905
		BSEP	19.49	19.92	20.18	19.59	19.795	0.315647	5.28	5.37	5.99	5.54	5.545	-0.265	-0.175	0.445	-0.005	-4.44089e-16	0.315647	120.164	112.896	73.4584	100.347	100	20.54
		HPRT1	23.48	22.67	23.12	23.09	23.09	0.331361	9.27	8.12	8.93	9.04	8.84	0.43	-0.72	0.09	0.2	4.44089e-16	0.500466	74.2262	164.718	93.9523	87.0551	100	40.6504
		β-actin	14.21	14.55	14.19	14.05	14.25	0.212289	0	0	0	0	0	0	0	0	0	0	0	100	100	100	100	100	0
		CYP1A2	20.32	20.11	20.48	20.43	20.335	0.164215	6.11	5.56	6.29	6.38	6.085	0.025	-0.525	0.205	0.295	-4.44089e-16	0.36756	98.2821	143.893	86.7539	81.5072	100	28.4006
		CYP2B6	19.47	19.66	19.72	19.23	19.52	0.220756	5.26	5.11	5.53	5.18	5.27	-0.01	-0.16	0.26	-0.09	-4.44089e-16	0.183848	100.696	111.729	83.5088	106.437	100	12.248
		CYP2C9	16.85	17.19	17.23	17.02	17.0725	0.174045	2.64	2.64	3.04	2.97	2.8225	-0.1825	-0.1825	0.2175	0.1475	0	0.212662	113.485	113.485	86.0055	90.2814	100	14.7347
		CYP2C19	19.32	19.66	19.45	19.22	19.4125	0.189978	5.11	5.11	5.26	5.17	5.1625	-0.0525	-0.0525	0.0975	0.0075	-4.44089e-16	0.0708872	103.706	103.706	93.4651	99.4815	100	4.84461
		CYP2D6	20.47	20.52	20.37	20.39	20.4375	0.0699405	6.26	5.97	6.18	6.34	6.1875	0.0725	-0.2175	-0.0075	0.1525	4.44089e-16	0.159034	95.0989	116.272	100.521	89.969	100	11.3844
		CYP2E1	16.73	16.22	17.23	16.99	16.7925	0.432849	2.52	1.67	3.04	2.94	2.5425	-0.0225	-0.8725	0.4975	0.3975	0	0.623772	101.572	183.083	70.8333	75.9173	100	51.9275
		CYP3A4	17.37	17.11	17.49	17.29	17.315	0.159478	3.16	2.56	3.3	3.24	3.065	0.095	-0.505	0.235	0.175	0	0.341516	93.6272	141.912	84.9685	88.5768	100	26.665
		UGT1A1	20.78	20.34	20.56	20.31	20.4975	0.218842	6.57	5.79	6.37	6.26	6.2475	0.3225	-0.4575	0.1225	0.0125	4.44089e-16	0.330895	79.9683	137.316	91.8594	99.1373	100	24.7899
		CES1	16.83	16.22	16.54	16.82	16.6025	0.288256	2.62	1.67	2.35	2.77	2.3525	0.2675	-0.6825	-0.0025	0.4175	0	0.487057	83.0758	160.492	100.173	74.8721	100	38.689
	icHep	Gene	Ct value				Ct value (Average)	±S.D.	ΔCt value (vs. ACTB)				ΔCt value (Average)	ΔΔCt value (vs. Control)				ΔΔCt value (Average)	±S.D.	Fold change (%)				Fold change (Average)	±S.D.
	Day3		①	②	③	④			①	②	③	④		①	②	③	④			①	②	③	④
		OATP1B1	23.31	23.42	23.13	23.13	23.2475	0.142916	8.62	8.97	8.75	8.91	8.8125	2.2925	2.6425	2.4225	2.5825	2.485	0.158403	20.4121	16.015	18.6533	16.6951	17.9439	1.98958
		OATP1B3	27.46	26.94	27.32	27.12	27.21	0.227743	12.77	12.49	12.94	12.9	12.775	4.29	4.01	4.46	4.42	4.295	0.203388	5.11189	6.20683	4.54366	4.6714	5.13345	0.755853
		OCT1	19.75	20.27	20.25	20.22	20.1225	0.249182	5.06	5.82	5.87	6	5.6875	0.5025	1.2625	1.3125	1.4425	1.13	0.425157	70.5883	41.6821	40.2623	36.7929	47.3314	15.64
		NTCP	24.55	24.49	24.65	24.56	24.5625	0.0660177	9.86	10.04	10.27	10.34	10.1275	0.8975	1.0775	1.3075	1.3775	1.165	0.219602	53.6816	47.3849	40.402	38.4885	44.9893	6.94259
		MRP2	18.69	19	18.86	19.38	18.9825	0.293754	4	4.55	4.48	5.16	4.5475	-3.3325	-2.7825	-2.8525	-2.1725	-2.785	0.475911	1007.35	688.044	722.251	450.804	717.113	228.059
		P-gp	21.77	21.09	21.06	21.61	21.3825	0.361236	7.08	6.64	6.68	7.39	6.9475	-3.995	-4.435	-4.395	-3.685	-4.1275	0.355657	1594.46	2163.06	2103.91	1286.16	1786.9	420.222
		BSEP	23.6	23.32	23.79	24.22	23.7325	0.37801	8.91	8.87	9.41	10	9.2975	3.365	3.325	3.865	4.455	3.7525	0.528859	9.70586	9.97873	6.86308	4.55944	7.77678	2.56619
		HPRT1	20.96	20.61	20.44	20.46	20.6175	0.240607	6.27	6.16	6.06	6.24	6.1825	-2.57	-2.68	-2.78	-2.6	-2.6575	0.0939415	593.809	640.856	686.852	606.287	631.951	41.6609
		β-actin	14.69	14.45	14.38	14.22	14.435	0.195363	0	0	0	0	0	0	0	0	0	0	0	100	100	100	100	100	0
		CYP1A2	23.52	23.36	23.76	23.85	23.6225	0.223663	8.83	8.91	9.38	9.63	9.1875	2.745	2.825	3.295	3.545	3.1025	0.381958	14.9167	14.1121	10.1884	8.56739	11.9461	3.05619
		CYP2B6	18.72	18.88	18.86	18.82	18.82	0.0711805	4.03	4.43	4.48	4.6	4.385	-1.24	-0.84	-0.79	-0.67	-0.885	0.247184	236.199	179.005	172.907	159.107	186.805	33.965
		CYP2C9	16.33	16.74	16.53	16.89	16.6225	0.244591	1.64	2.29	2.15	2.67	2.1875	-1.1825	-0.5325	-0.6725	-0.1525	-0.635	0.426018	226.97	144.643	159.383	111.149	160.536	48.6703
		CYP2C19	18.82	18.95	18.93	19.27	18.9925	0.193628	4.13	4.5	4.55	5.05	4.5575	-1.0325	-0.6625	-0.6125	-0.1125	-0.605	0.37801	204.557	158.282	152.891	108.11	155.96	39.438
		CYP2D6	21.35	21.61	21.73	22.36	21.7625	0.428748	6.66	7.16	7.35	8.14	7.3275	0.4725	0.9725	1.1625	1.9525	1.14	0.614892	72.0715	50.9622	44.6738	25.8368	48.3861	19.0603
		CYP2E1	20.3	20.6	20	19.7	20.15	0.387298	5.61	6.15	5.62	5.48	5.715	3.0675	3.6075	3.0775	2.9375	3.1725	0.296929	11.9286	8.20416	11.8462	13.0534	11.2581	2.10912
		CYP3A4	16.87	16.99	16.84	16.84	16.885	0.0714143	2.18	2.54	2.46	2.62	2.45	-0.885	-0.525	-0.605	-0.445	-0.615	0.191485	184.676	143.893	152.098	136.131	154.2	21.338
		UGT1A1	16.22	15.62	16.05	15.76	15.9125	0.272198	1.53	1.17	1.67	1.54	1.4775	-4.7175	-5.0775	-4.5775	-4.7075	-4.77	0.21469	2630.93	3376.6	2387.62	2612.76	2751.98	430.871
		CES1	16.59	16.18	16.56	16.65	16.495	0.213307	1.9	1.73	2.18	2.43	2.06	-0.4525	-0.6225	-0.1725	0.0775	-0.2925	0.308653	136.841	153.954	112.701	94.7698	124.566	26.0955
	icHep	Gene	Ct value				Ct value (Average)	±S.D.	ΔCt value (vs. ACTB)				ΔCt value (Average)	ΔΔCt value (vs. Control)				ΔΔCt value (Average)	±S.D.	Fold change (%)				Fold change (Average)	±S.D.
	Day5		①	②	③	④			①	②	③	④		①	②	③	④			①	②	③	④
		OATP1B1	22.2	21.96	22.27	21.88	22.0775	0.186971	7.7	7.68	7.62	7.12	7.53	1.3725	1.3525	1.2925	0.7925	1.2025	0.275439	38.6221	39.1613	40.8243	57.7343	44.0855	9.14733
		OATP1B3	27.39	27.43	27.83	27.12	27.4425	0.292731	12.89	13.15	13.18	12.36	12.895	4.41	4.67	4.7	3.88	4.415	0.379693	4.7039	3.92817	3.84733	6.79209	4.81787	1.37163
		OCT1	17.71	17.88	18.1	18.03	17.93	0.173013	3.21	3.6	3.45	3.27	3.3825	-1.3475	-0.9575	-1.1075	-1.2875	-1.175	0.177271	254.471	194.194	215.472	244.105	227.06	27.4245
		NTCP	23.47	23.33	23.45	23.29	23.385	0.0885061	8.97	9.05	8.8	8.53	8.8375	0.0075	0.0875	-0.1625	-0.4325	-0.125	0.229982	99.4815	94.1152	111.922	134.957	110.119	18.1609
		MRP2	19.75	19.38	19.58	18.78	19.3725	0.422956	5.25	5.1	4.93	4.02	4.825	-2.0825	-2.2325	-2.4025	-3.3125	-2.5075	0.552359	423.541	469.948	528.719	993.486	603.923	263.25
		P-gp	21.8	21.63	21.45	21.15	21.5075	0.277894	7.3	7.35	6.8	6.39	6.96	-3.775	-3.725	-4.275	-4.685	-4.115	0.453946	1368.95	1322.32	1935.99	2572.32	1799.9	585.65
		BSEP	23.13	23.3	23.7	23.4	23.3825	0.239217	8.63	9.02	9.05	8.64	8.835	3.085	3.475	3.505	3.095	3.29	0.231301	11.7848	8.99333	8.80825	11.7034	10.3224	1.64366
		HPRT1	21.38	20.25	20.73	20.59	20.7375	0.473383	6.88	5.97	6.08	5.83	6.19	-1.96	-2.87	-2.76	-3.01	-2.65	0.47124	389.062	731.065	677.396	805.564	650.772	182.217
		β-actin	14.5	14.28	14.65	14.76	14.5475	0.207746	0	0	0	0	0	0	0	0	0	0	0	100	100	100	100	100	0
		CYP1A2	22.7	22.55	22.86	22.24	22.5875	0.263992	8.2	8.27	8.21	7.48	8.04	2.115	2.185	2.125	1.395	1.955	0.374611	23.0846	21.9912	22.9251	38.0245	26.5063	7.69388
		CYP2B6	18.58	18.55	19.11	18.28	18.63	0.347275	4.08	4.27	4.46	3.52	4.0825	-1.19	-1	-0.81	-1.75	-1.1875	0.405822	228.153	200	175.321	336.359	234.958	70.9624
		CYP2C9	16.16	15.99	16.45	15.8	16.1	0.275802	1.66	1.71	1.8	1.04	1.5525	-1.1625	-1.1125	-1.0225	-1.7825	-1.27	0.346542	223.845	216.22	203.144	344.022	246.808	65.3708
		CYP2C19	18.5	18.91	18.88	18.5	18.6975	0.228382	4	4.63	4.23	3.74	4.15	-1.1625	-0.5325	-0.9325	-1.4225	-1.0125	0.377448	223.845	144.643	190.858	268.05	206.849	52.1524
		CYP2D6	19.49	19.12	19.64	19.5	19.4375	0.222467	4.99	4.84	4.99	4.74	4.89	-1.1975	-1.3475	-1.1975	-1.4475	-1.2975	0.122474	229.342	254.471	229.342	272.735	246.472	21.1393
		CYP2E1	19.6	19.5	20	19.33	19.6075	0.284415	5.1	5.22	5.35	4.57	5.06	2.5575	2.6775	2.8075	2.0275	2.5175	0.342247	16.987	15.6312	14.2843	24.528	17.8576	4.58175
		CYP3A4	15.6	14.77	15.5	15.61	15.37	0.403072	1.1	0.49	0.85	0.85	0.8225	-1.965	-2.575	-2.215	-2.215	-2.2425	0.251048	390.413	595.871	464.282	464.282	478.712	85.517
		UGT1A1	15.51	14.65	15.54	15.05	15.1875	0.422719	1.01	0.37	0.89	0.29	0.64	-5.2375	-5.8775	-5.3575	-5.9575	-5.6075	0.362767	3772.63	5879	4099.85	6214.21	4991.43	1233.34
		CES1	16.2	15.79	15.7	15.81	15.875	0.221886	1.7	1.51	1.05	1.05	1.3275	-0.6525	-0.8425	-1.3025	-1.3025	-1.025	0.329684	157.189	179.315	246.656	246.656	207.454	46.1589
	icHep	Gene	Ct value				Ct value (Average)	±S.D.	ΔCt value (vs. ACTB)				ΔCt value (Average)	ΔΔCt value (vs. Control)				ΔΔCt value (Average)	±S.D.	Fold change (%)				Fold change (Average)	±S.D.
	Day7		①	②	③	④			①	②	③	④		①	②	③	④			①	②	③	④
		OATP1B1	22.4	23.43	22.75	22.88	22.865	0.427746	7.87	9.03	8.69	8.44	8.5075	1.5425	2.7025	2.3625	2.1125	2.18	0.48897	34.329	15.3627	19.4454	23.1246	23.0654	8.15085
		OATP1B3	27.09	27.63	27.39	27.11	27.305	0.25632	12.56	13.23	13.33	12.67	12.9475	4.08	4.75	4.85	4.19	4.4675	0.388705	5.91286	3.71627	3.4674	5.47879	4.64383	1.23179
		OCT1	17.52	17.78	18.28	18.07	17.9125	0.332403	2.99	3.38	4.22	3.63	3.555	-1.5675	-1.1775	-0.3375	-0.9275	-1.0025	0.515655	296.391	226.184	126.357	190.198	209.782	70.9776
		NTCP	22.83	23.29	23.41	23.48	23.2525	0.29239	8.3	8.89	9.35	9.04	8.895	-0.6625	-0.0725	0.3875	0.0775	-0.0675	0.440492	158.282	105.154	76.4453	94.7698	108.663	35.1444
		MRP2	19.08	19.38	19.01	19.31	19.195	0.177858	4.55	4.98	4.95	4.87	4.8375	-2.7825	-2.3525	-2.3825	-2.4625	-2.495	0.19721	688.044	510.708	521.44	551.171	567.841	81.9426
		P-gp	21.18	21.89	21.58	21.35	21.5	0.307354	6.65	7.49	7.52	6.91	7.1425	-4.425	-3.585	-3.555	-4.165	-3.9325	0.432001	2148.12	1200.03	1175.33	1793.87	1579.34	474.911
		BSEP	23.16	23.2	23.51	23.79	23.415	0.294901	8.63	8.8	9.45	9.35	9.0575	3.085	3.255	3.905	3.805	3.5125	0.403598	11.7848	10.4748	6.67541	7.15453	9.0224	2.49919
		HPRT1	21.13	21.38	20.79	20.9	21.05	0.261661	6.6	6.98	6.73	6.46	6.6925	-2.24	-1.86	-2.11	-2.38	-2.1475	0.221115	472.397	363.008	431.691	520.537	446.908	66.6876
		β-actin	14.53	14.4	14.06	14.44	14.3575	0.205649	0	0	0	0	0	0	0	0	0	0	0	100	100	100	100	100	0
		CYP1A2	24.41	24.62	24.98	24.41	24.605	0.268887	9.88	10.22	10.92	9.97	10.2475	3.795	4.135	4.835	3.885	4.1625	0.470841	7.20429	5.69169	3.50364	6.76859	5.79205	1.65277
		CYP2B6	18.44	19.03	19.59	19.12	19.045	0.472193	3.91	4.63	5.53	4.68	4.6875	-1.36	-0.64	0.26	-0.59	-0.5825	0.662741	256.685	155.833	83.5088	150.525	161.638	71.4034
		CYP2C9	16.35	16.56	16.32	16.3	16.3825	0.120104	1.82	2.16	2.26	1.86	2.025	-1.0025	-0.6625	-0.5625	-0.9625	-0.7975	0.218098	200.347	158.282	147.683	194.868	175.295	26.2208
		CYP2C19	18.18	18.59	18.58	18.39	18.435	0.193305	3.65	4.19	4.52	3.95	4.0775	-1.5125	-0.9725	-0.6425	-1.2125	-1.085	0.368544	285.304	196.224	156.103	231.739	217.342	54.84
		CYP2D6	19.71	19.87	19.81	19.48	19.7175	0.171537	5.18	5.47	5.75	5.04	5.36	-1.0075	-0.7175	-0.4375	-1.1475	-0.8275	0.3157	201.042	164.433	135.426	221.53	180.608	38.2763
		CYP2E1	20.88	21.36	21.22	20.75	21.0525	0.285117	6.35	6.96	7.16	6.31	6.695	3.8075	4.4175	4.6175	3.7675	4.1525	0.429612	7.14214	4.67951	4.07375	7.34293	5.80958	1.67502
		CYP3A4	14.7	14.97	15.34	14.87	14.97	0.270678	0.17	0.57	1.28	0.43	0.6125	-2.895	-2.495	-1.785	-2.635	-2.4525	0.47486	743.844	563.728	344.618	621.175	568.341	166.999
		UGT1A1	15.62	15.84	15.73	15.47	15.665	0.158008	1.09	1.44	1.67	1.03	1.3075	-5.1575	-4.8075	-4.5775	-5.2175	-4.94	0.301814	3569.13	2800.28	2387.62	3720.69	3119.43	632.759
		CES1	15.95	16.46	16.37	16.37	16.2875	0.228965	1.42	2.06	2.31	1.93	1.93	-0.9325	-0.2925	-0.0425	-0.4225	-0.4225	0.374789	190.858	122.476	102.99	134.025	137.587	37.7527
	icHep	Gene	Ct value				Ct value (Average)	±S.D.	ΔCt value (vs. ACTB)				ΔCt value (Average)	ΔΔCt value (vs. Control)				ΔΔCt value (Average)	±S.D.	Fold change (%)				Fold change (Average)	±S.D.
	Day14		①	②	③	④			①	②	③	④		①	②	③	④			①	②	③	④
		OATP1B1	21.89	22.23	23.52	22.53	22.5425	0.702157	7.66	7.69	9.41	8.46	8.305	1.3325	1.3625	3.0825	2.1325	1.9775	0.82448	39.708	38.8908	11.8052	22.8062	28.3026	13.473
		OATP1B3	27.84	27.61	27.46	27.73	27.66	0.163095	13.61	13.07	13.35	13.66	13.4225	5.13	4.59	4.87	5.18	4.9425	0.271462	2.85572	4.15214	3.41967	2.75845	3.2965	0.640594
		OCT1	18.14	18.43	18.73	19.27	18.6425	0.482727	3.91	3.89	4.62	5.2	4.405	-0.6475	-0.6675	0.0625	0.6425	-0.1525	0.629418	156.645	158.832	95.7603	64.0602	118.824	46.7692
		NTCP	23.46	23.23	24.11	22.63	23.3575	0.61163	9.23	8.69	10	8.56	9.12	0.2675	-0.2725	1.0375	-0.4025	0.1575	0.654472	83.0758	120.79	48.7171	132.18	96.1906	37.974
		MRP2	19.25	19.43	19.61	19.64	19.4825	0.180624	5.02	4.89	5.5	5.57	5.245	-2.3125	-2.4425	-1.8325	-1.7625	-2.0875	0.340245	496.743	543.583	356.154	339.286	433.941	101.614
		P-gp	20.76	20.86	21.57	21.45	21.16	0.409145	6.53	6.32	7.46	7.38	6.9225	-4.545	-4.755	-3.615	-3.695	-4.1525	0.581743	2334.43	2700.21	1225.25	1295.11	1888.75	741.564
		BSEP	22.82	23.05	23.87	23.75	23.3725	0.516164	8.59	8.51	9.76	9.68	9.135	3.045	2.965	4.215	4.135	3.59	0.677077	12.1161	12.807	5.38466	5.69169	8.99986	4.0091
		HPRT1	20.55	20.27	21.12	20.73	20.6675	0.356125	6.32	5.73	7.01	6.66	6.43	-2.52	-3.11	-1.83	-2.18	-2.41	0.545099	573.582	863.383	355.537	453.154	561.414	220.181
		β-actin	14.23	14.54	14.11	14.07	14.2375	0.212818	0	0	0	0	0	0	0	0	0	0	0	100	100	100	100	100	0
		CYP1A2	25.67	25.53	26.4	25.83	25.8575	0.38187	11.44	10.99	12.29	11.76	11.62	5.355	4.905	6.205	5.675	5.535	0.547053	2.44334	3.3377	1.35553	1.95729	2.27347	0.837464
		CYP2B6	19.75	19.42	20.25	20.27	19.9225	0.412422	5.52	4.88	6.14	6.2	5.685	0.25	-0.39	0.87	0.93	0.415	0.618466	84.0896	131.039	54.7147	52.4858	80.5824	36.5913
		CYP2C9	16.98	16.75	17.91	17.36	17.25	0.50682	2.75	2.21	3.8	3.29	3.0125	-0.0725	-0.6125	0.9775	0.4675	0.19	0.685584	105.154	152.891	50.7859	72.3217	95.288	44.4345
		CYP2C19	18.17	18.61	19.11	18.85	18.685	0.399458	3.94	4.07	5	4.78	4.4475	-1.2225	-1.0925	-0.1625	-0.3825	-0.715	0.521496	233.351	213.243	111.922	130.36	172.219	60.022
		CYP2D6	20.6	20.29	21.48	20.72	20.7725	0.505264	6.37	5.75	7.37	6.65	6.535	0.1825	-0.4375	1.1825	0.4625	0.3475	0.671789	88.1175	135.426	44.0587	72.5728	85.0436	38.2233
		CYP2E1	21.27	20.66	22.2	21.76	21.4725	0.661583	7.04	6.12	8.09	7.69	7.235	4.4975	3.5775	5.5475	5.1475	4.6925	0.860097	4.42708	8.37655	2.13814	2.82129	4.44077	2.79376
		CYP3A4	13.52	13.72	14.53	14.46	14.0575	0.512535	-0.71	-0.82	0.42	0.39	-0.18	-3.775	-3.885	-2.645	-2.675	-3.245	0.677102	1368.95	1477.41	625.496	638.639	1027.62	458.923
		UGT1A1	16.23	16.23	17.21	16.76	16.6075	0.473031	2	1.69	3.1	2.69	2.37	-4.2475	-4.5575	-3.1475	-3.5575	-3.8775	0.641509	1899.44	2354.75	886.119	1177.37	1579.42	669.789
		CES1	16.41	16.08	17.4	16.45	16.585	0.568067	2.18	1.54	3.29	2.38	2.3475	-0.1725	-0.8125	0.9375	0.0275	-0.005	0.723297	112.701	175.625	52.2137	98.1119	109.663	50.9709
	PXB-cells	Gene	Ct value				Ct value (Average)	±S.D.	ΔCt value (vs. ACTB)				ΔCt value (Average)	ΔΔCt value (vs. Control)				ΔΔCt value (Average)	±S.D.	Fold change (%)				Fold change (Average)	±S.D.
	Day0		①	②	③	④			①	②	③	④		①	②	③	④			①	②	③	④
		OATP1B1	20.43	20.64	20.21	20.68	20.49	0.216487	6.19	6.26	6.03	5.85	6.0825	0.1075	0.1775	-0.0525	-0.2325	4.44089e-16	0.18246	92.8195	88.4234	103.706	117.487	100	12.9566
		OATP1B3	22.87	22.46	22.15	22.69	22.5425	0.310846	8.63	8.08	7.97	7.86	8.135	0.495	-0.055	-0.165	-0.275	4.44089e-16	0.342004	70.9562	103.886	112.117	120.999	100	21.8373
		OCT1	18.84	18.77	18.48	19.02	18.7775	0.224555	4.6	4.39	4.3	4.19	4.37	0.23	0.02	-0.07	-0.18	4.44089e-16	0.173781	85.2635	98.6233	104.972	113.288	100	11.821
		NTCP	22.49	22.63	22.71	22.54	22.5925	0.0974252	8.25	8.25	8.53	7.71	8.185	0.065	0.065	0.345	-0.475	4.44089e-16	0.343074	95.5945	95.5945	78.7308	138.992	100	25.7663
		MRP2	21.84	21.66	21.74	21.53	21.6925	0.13099	7.6	7.28	7.56	6.7	7.285	0.315	-0.005	0.275	-0.585	-4.44089e-16	0.415171	80.3851	100.347	82.645	150.004	100	32.3609
		P-gp	25.22	25.38	25.71	24.87	25.295	0.349142	10.98	11	11.53	10.04	10.8875	0.0925	0.1125	0.6425	-0.8475	4.44089e-16	0.619751	93.7896	92.4984	64.0602	179.938	100	50.1574
		BSEP	20.63	20.47	20.2	19.75	20.2625	0.385	6.39	6.09	6.02	4.92	5.855	0.535	0.235	0.165	-0.935	4.44089e-16	0.643661	69.0159	84.9685	89.1929	191.189	100	55.7463
		HPRT1	23.02	23.64	23.48	23.11	23.3125	0.295452	8.78	9.26	9.3	8.28	8.905	-0.125	0.355	0.395	-0.625	4.44089e-16	0.478992	109.051	78.187	76.0489	154.221	100	36.4905
		β-actin	14.24	14.38	14.18	14.83	14.4075	0.293868	0	0	0	0	0	0	0	0	0	0	0	100	100	100	100	100	0
		CYP1A2	20.34	20.26	20.63	20.2	20.3575	0.190504	6.1	5.88	6.45	5.37	5.95	0.15	-0.07	0.5	-0.58	4.44089e-16	0.452327	90.125	104.972	70.7107	149.485	100	33.5181
		CYP2B6	19.35	19.85	19.18	20.21	19.6475	0.470629	5.11	5.47	5	5.38	5.24	-0.13	0.23	-0.24	0.14	4.44089e-16	0.221359	109.429	85.2635	118.099	90.7519	100	15.4494
		CYP2C9	17.39	16.94	17.4	17.29	17.255	0.215793	3.15	2.56	3.22	2.46	2.8475	0.3025	-0.2875	0.3725	-0.3875	0	0.392885	81.0846	122.052	77.2443	130.812	100	27.5681
		CYP2C19	19.28	19.45	19.59	19.19	19.3775	0.178022	5.04	5.07	5.41	4.36	4.97	0.07	0.1	0.44	-0.61	-4.44089e-16	0.439924	95.2638	93.3033	73.7135	152.626	100	34.0206
		CYP2D6	20.25	20.48	20.18	20.51	20.355	0.164621	6.01	6.1	6	5.68	5.9475	0.0625	0.1525	0.0525	-0.2675	4.44089e-16	0.183916	95.7603	89.969	96.4264	120.372	100	13.4758
		CYP2E1	16.37	16.33	17.21	16.83	16.685	0.417093	2.13	1.95	3.03	2	2.2775	-0.1475	-0.3275	0.7525	-0.2775	0	0.507371	110.765	125.484	59.3574	121.209	100	30.5301
		CYP3A4	17.21	17.54	17.37	17.49	17.4025	0.146828	2.97	3.16	3.19	2.66	2.995	-0.025	0.165	0.195	-0.335	0	0.243653	101.748	89.1929	87.3573	126.138	100	17.8694
		UGT1A1	20.17	21.52	20.84	20.65	20.795	0.559553	5.93	7.14	6.66	5.82	6.3875	-0.4575	0.7525	0.2725	-0.5675	4.44089e-16	0.625	137.316	59.3574	82.7884	148.195	100	42.7087
		CES1	17.39	17.21	16.73	16.61	16.985	0.374299	3.15	2.83	2.55	1.78	2.5775	0.5725	0.2525	-0.0275	-0.7975	0	0.585456	67.2451	83.9441	101.924	173.809	100	46.9074
	PXB-cells	Gene	Ct value				Ct value (Average)	±S.D.	ΔCt value (vs. ACTB)				ΔCt value (Average)	ΔΔCt value (vs. Control)				ΔΔCt value (Average)	±S.D.	Fold change (%)				Fold change (Average)	±S.D.
	Day3		①	②	③	④			①	②	③	④		①	②	③	④			①	②	③	④
		OATP1B1	24.24	24	24.17	24.23	24.16	0.111056	9.29	9.28	9.33	9.22	9.28	3.2075	3.1975	3.2475	3.1375	3.1975	0.0454606	10.8255	10.9008	10.5294	11.3637	10.9048	0.345334
		OATP1B3	29.7	29.8	29.77	29.57	29.71	0.102307	14.75	15.08	14.93	14.56	14.83	6.615	6.945	6.795	6.425	6.695	0.224944	1.0202	0.811609	0.900536	1.16381	0.97404	0.152677
		OCT1	20.86	20.74	20.68	20.95	20.8075	0.120934	5.91	6.02	5.84	5.94	5.9275	1.54	1.65	1.47	1.57	1.5575	0.0745542	34.3885	31.864	36.0982	33.6808	34.0079	1.75286
		NTCP	24.25	24.26	24.38	24.28	24.2925	0.0596518	9.3	9.54	9.54	9.27	9.4125	1.115	1.355	1.355	1.085	1.2275	0.147733	46.1691	39.0935	39.0935	47.1392	42.8738	4.3831
		MRP2	19.13	19.08	19.19	19.5	19.225	0.188768	4.18	4.36	4.35	4.49	4.345	-3.105	-2.925	-2.935	-2.795	-2.94	0.127148	860.396	759.474	764.756	694.031	769.664	68.5091
		P-gp	21.83	21.74	21.93	21.8	21.825	0.0793725	6.88	7.02	7.09	6.79	6.945	-4.0075	-3.8675	-3.7975	-4.0975	-3.9425	0.135277	1608.34	1459.6	1390.47	1711.87	1542.57	144.921
		BSEP	22.96	22.84	23.04	23.1	22.985	0.112398	8.01	8.12	8.2	8.09	8.105	2.155	2.265	2.345	2.235	2.25	0.0785281	22.4533	20.805	19.6827	21.2421	21.0458	1.14538
		HPRT1	21.6	21.1	21.55	21.08	21.3325	0.280877	6.65	6.38	6.71	6.07	6.4525	-2.255	-2.525	-2.195	-2.835	-2.4525	0.292617	477.334	575.573	457.89	713.543	556.085	116.928
		β-actin	14.95	14.72	14.84	15.01	14.88	0.127802	0	0	0	0	0	0	0	0	0	0	0	100	100	100	100	100	0
		CYP1A2	24.34	24.47	24.14	24.34	24.3225	0.136229	9.39	9.75	9.3	9.33	9.4425	3.44	3.8	3.35	3.38	3.4925	0.208387	9.21418	7.17936	9.8073	9.60547	8.95158	1.20686
		CYP2B6	20.09	20.39	20.2	20.53	20.3025	0.195853	5.14	5.67	5.36	5.52	5.4225	-0.1	0.43	0.12	0.28	0.1825	0.226918	107.177	74.2262	92.0188	82.3591	88.9453	14.1643
		CYP2C9	16.3	16.44	16.03	16.61	16.345	0.245289	1.35	1.72	1.19	1.6	1.465	-1.4975	-1.1275	-1.6575	-1.2475	-1.3825	0.239513	282.353	218.48	315.469	237.43	263.433	43.8281
		CYP2C19	18.43	18.42	18.76	18.91	18.63	0.24454	3.48	3.7	3.92	3.9	3.75	-1.49	-1.27	-1.05	-1.07	-1.22	0.205589	280.889	241.162	207.053	209.943	234.762	34.4113
		CYP2D6	20.67	20.49	20.6	20.79	20.6375	0.125797	5.72	5.77	5.76	5.78	5.7575	-0.2275	-0.1775	-0.1875	-0.1675	-0.19	0.0262996	117.08	113.092	113.879	112.311	114.091	2.09344
		CYP2E1	19.55	19.38	19.65	19.51	19.5225	0.111766	4.6	4.66	4.81	4.5	4.6425	2.3225	2.3825	2.5325	2.2225	2.365	0.129711	19.9921	19.1777	17.2839	21.427	19.4702	1.72886
		CYP3A4	16.32	16.54	16.52	16.23	16.4025	0.151959	1.37	1.82	1.68	1.22	1.5225	-1.625	-1.175	-1.315	-1.775	-1.4725	0.275726	308.442	225.793	248.802	342.238	281.319	53.5016
		UGT1A1	16.37	15.99	16.37	16.29	16.255	0.180647	1.42	1.27	1.53	1.28	1.375	-4.9675	-5.1175	-4.8575	-5.1075	-5.0125	0.123962	3128.72	3471.53	2899.03	3447.55	3236.71	274.033
		CES1	16.46	16.24	16.29	16.38	16.3425	0.0974252	1.51	1.52	1.45	1.37	1.4625	-1.0675	-1.0575	-1.1275	-1.2075	-1.115	0.0689807	209.58	208.132	218.48	230.937	216.782	10.4871
	PXB-cells	Gene	Ct value				Ct value (Average)	±S.D.	ΔCt value (vs. ACTB)				ΔCt value (Average)	ΔΔCt value (vs. Control)				ΔΔCt value (Average)	±S.D.	Fold change (%)				Fold change (Average)	±S.D.
	Day5		①	②	③	④			①	②	③	④		①	②	③	④			①	②	③	④
		OATP1B1	22.89	22.84	23.56	24.34	23.4075	0.703011	8.59	8.2	9.22	9.61	8.905	2.5075	2.1175	3.1375	3.5275	2.8225	0.630476	17.586	23.0446	11.3637	8.67195	15.1666	6.44358
		OATP1B3	29.16	29.21	29.33	29.6	29.325	0.196723	14.86	14.57	14.99	14.87	14.8225	6.725	6.435	6.855	6.735	6.6875	0.178396	0.945308	1.15577	0.863852	0.938778	0.975927	0.125462
		OCT1	17.93	17.89	18.38	19.15	18.3375	0.585456	3.63	3.25	4.04	4.42	3.835	-0.74	-1.12	-0.33	0.05	-0.535	0.506129	167.018	217.347	125.701	96.5936	151.665	52.462
		NTCP	23.58	23	23.75	24.8	23.7825	0.750483	9.28	8.36	9.41	10.07	9.28	1.095	0.175	1.225	1.885	1.095	0.704131	46.8136	88.5768	42.7798	27.0744	51.3111	26.2625
		MRP2	19.97	19.7	20.08	20.9	20.1625	0.516938	5.67	5.06	5.74	6.17	5.66	-1.615	-2.225	-1.545	-1.115	-1.625	0.457019	306.312	467.511	291.804	216.595	320.555	105.567
		P-gp	23.24	22.77	23.64	24.23	23.47	0.618978	8.94	8.13	9.3	9.5	8.9675	-1.9475	-2.7575	-1.5875	-1.3875	-1.92	0.604504	385.706	676.223	300.528	261.625	406.021	187.44
		BSEP	21.99	22.18	22.28	23.22	22.4175	0.548354	7.69	7.54	7.94	8.49	7.915	1.835	1.685	2.085	2.635	2.06	0.417333	28.0292	31.1003	23.5696	16.0985	24.6994	6.51435
		HPRT1	21.94	21.56	22.36	22.68	22.135	0.488638	7.64	6.92	8.02	7.95	7.6325	-1.265	-1.985	-0.885	-0.955	-1.2725	0.502883	240.327	395.863	184.676	193.858	253.681	97.8679
		β-actin	14.3	14.64	14.34	14.73	14.5025	0.214534	0	0	0	0	0	0	0	0	0	0	0	100	100	100	100	100	0
		CYP1A2	20.83	20.93	21.96	22.88	21.65	0.966057	6.53	6.29	7.62	8.15	7.1475	0.58	0.34	1.67	2.2	1.1975	0.884096	66.8964	79.0041	31.4253	21.7638	49.7724	27.5004
		CYP2B6	18.24	18.28	18.71	20.71	18.985	1.16952	3.94	3.64	4.37	5.98	4.4825	-1.3	-1.6	-0.87	0.74	-0.7575	1.04232	246.229	303.143	182.766	59.8739	198.003	104.39
		CYP2C9	16.35	16.1	16.74	17.33	16.63	0.535848	2.05	1.46	2.4	2.6	2.1275	-0.7975	-1.3875	-0.4475	-0.2475	-0.72	0.499692	173.809	261.625	136.368	118.715	172.629	63.6221
		CYP2C19	18.57	17.97	18.71	20.2	18.8625	0.947677	4.27	3.33	4.37	5.47	4.36	-0.7	-1.64	-0.6	0.5	-0.61	0.875823	162.45	311.666	151.572	70.7107	174.1	100.427
		CYP2D6	18.98	18.54	18.8	20.19	19.1275	0.730998	4.68	3.9	4.46	5.46	4.625	-1.2675	-2.0475	-1.4875	-0.4875	-1.3225	0.646297	240.744	413.389	280.403	140.201	268.684	113.086
		CYP2E1	18.02	18.13	18.42	18.39	18.24	0.196129	3.72	3.49	4.08	3.66	3.7375	1.4425	1.2125	1.8025	1.3825	1.46	0.248244	36.7929	43.152	28.6677	38.3554	36.742	6.0246
		CYP3A4	15.54	14.96	15.94	16.34	15.695	0.588869	1.24	0.32	1.6	1.61	1.1925	-1.755	-2.675	-1.395	-1.385	-1.8025	0.606596	337.526	638.639	262.989	261.172	375.081	179.27
		UGT1A1	15.42	15.65	15.85	15.91	15.7075	0.221566	1.12	1.01	1.51	1.18	1.205	-5.2675	-5.3775	-4.8775	-5.2075	-5.1825	0.215174	3851.9	4157.08	2939.5	3694.99	3660.87	517.77
		CES1	16.23	15.98	16.45	16.94	16.4	0.408003	1.93	1.34	2.11	2.21	1.8975	-0.6475	-1.2375	-0.4675	-0.3675	-0.68	0.389305	156.645	235.79	138.271	129.012	164.929	48.616
	PXB-cells	Gene	Ct value				Ct value (Average)	±S.D.	ΔCt value (vs. ACTB)				ΔCt value (Average)	ΔΔCt value (vs. Control)				ΔΔCt value (Average)	±S.D.	Fold change (%)				Fold change (Average)	±S.D.
	Day7		①	②	③	④			①	②	③	④		①	②	③	④			①	②	③	④
		OATP1B1	23.58	25.05	24.1	23.06	23.9475	0.848818	8.83	10.37	9.67	8.18	9.2625	2.7475	4.2875	3.5875	2.0975	3.18	0.957684	14.8909	5.12075	8.31869	23.3663	12.9241	8.06245
		OATP1B3	29.68	30.23	29.67	30.18	29.94	0.306703	14.93	15.55	15.24	15.3	15.255	6.795	7.415	7.105	7.165	7.12	0.254886	0.900536	0.585953	0.72641	0.696819	0.72743	0.130281
		OCT1	17.39	17.65	17.45	18.17	17.665	0.354542	2.64	2.97	3.02	3.29	2.98	-1.73	-1.4	-1.35	-1.08	-1.39	0.266708	331.728	263.902	254.912	211.404	265.486	49.7567
		NTCP	23.07	23.71	23.26	22.76	23.2	0.397576	8.32	9.03	8.83	7.88	8.515	0.135	0.845	0.645	-0.305	0.33	0.518234	91.067	55.6711	63.9493	123.542	83.5573	30.6446
		MRP2	18.67	19.55	18.59	19.51	19.08	0.520897	3.92	4.87	4.16	4.63	4.395	-3.365	-2.415	-3.125	-2.655	-2.89	0.432705	1030.31	533.319	872.406	629.846	766.469	226.463
		P-gp	21.24	21.76	21.48	21.41	21.4725	0.216545	6.49	7.08	7.05	6.53	6.7875	-4.3975	-3.8075	-3.8375	-4.3575	-4.1	0.321079	2107.56	1400.14	1429.56	2049.93	1746.8	384.207
		BSEP	22.89	23.24	22.03	23.35	22.8775	0.598073	8.14	8.56	7.6	8.47	8.1925	2.285	2.705	1.745	2.615	2.3375	0.43431	20.5185	15.3361	29.8334	16.3232	20.5028	6.61372
		HPRT1	21.56	22.72	21.18	21.39	21.7125	0.689414	6.81	8.04	6.75	6.51	7.0275	-2.095	-0.865	-2.155	-2.395	-1.8775	0.687332	427.226	182.134	445.369	525.977	395.176	148.372
		β-actin	14.75	14.68	14.43	14.88	14.685	0.189121	0	0	0	0	0	0	0	0	0	0	0	100	100	100	100	100	0
		CYP1A2	22.16	21.6	22.32	22.43	22.1275	0.368725	7.41	6.92	7.89	7.55	7.4425	1.46	0.97	1.94	1.6	1.4925	0.40244	36.3493	51.0506	26.0616	32.9877	36.6123	10.5355
		CYP2B6	18.51	18.41	18.43	18.58	18.4825	0.0780491	3.76	3.73	4	3.7	3.7975	-1.48	-1.51	-1.24	-1.54	-1.4425	0.137204	278.949	284.81	236.199	290.795	272.688	24.8023
		CYP2C9	16.04	16.34	15.36	15.58	15.83	0.442568	1.29	1.66	0.93	0.7	1.145	-1.5575	-1.1875	-1.9175	-2.1475	-1.7025	0.420516	294.343	227.758	377.768	443.059	335.732	94.2649
		CYP2C19	17.86	18.83	18.06	18.11	18.215	0.423989	3.11	4.15	3.63	3.23	3.53	-1.86	-0.82	-1.34	-1.74	-1.44	0.469326	363.008	176.541	253.151	334.035	281.684	84.1099
		CYP2D6	19.58	20.14	19.76	21.92	20.35	1.07238	4.83	5.46	5.33	7.04	5.665	-1.1175	-0.4875	-0.6175	1.0925	-0.2825	0.956051	216.971	140.201	153.421	46.8948	139.372	70.1704
		CYP2E1	18.14	19.93	20.05	20.33	19.6125	0.995871	3.39	5.25	5.62	5.45	4.9275	1.1125	2.9725	3.3425	3.1725	2.65	1.03609	46.2492	12.7406	9.85842	11.0913	19.9849	17.5493
		CYP3A4	13.63	15.24	15.65	14.59	14.7775	0.880734	-1.12	0.56	1.22	-0.29	0.0925	-4.115	-2.435	-1.775	-3.285	-2.9025	1.01756	1732.76	540.764	342.238	974.728	897.623	616.225
		UGT1A1	15.1	15.87	15.2	15.5	15.4175	0.346254	0.35	1.19	0.77	0.62	0.7325	-6.0375	-5.1975	-5.6175	-5.7675	-5.655	0.351034	6568.54	3669.47	4909.49	5447.42	5148.73	1204.23
		CES1	15.55	16.82	15.84	16.43	16.16	0.572422	0.8	2.14	1.41	1.55	1.475	-1.7775	-0.4375	-1.1675	-1.0275	-1.1025	0.550061	342.832	135.426	224.622	203.849	226.682	86.3019
	PXB-cells	Gene	Ct value				Ct value (Average)	±S.D.	ΔCt value (vs. ACTB)				ΔCt value (Average)	ΔΔCt value (vs. Control)				ΔΔCt value (Average)	±S.D.	Fold change (%)				Fold change (Average)	±S.D.
	Day14		①	②	③	④			①	②	③	④		①	②	③	④			①	②	③	④
		OATP1B1	23.13	24.78	22.79	22.75	23.3625	0.960256	7.94	9.13	8.22	8.54	8.4575	1.8575	3.0475	2.1375	2.4575	2.375	0.510971	27.5954	12.0951	22.7273	18.2062	20.156	6.60141
		OATP1B3	30.58	30.75	30.35	29.77	30.3625	0.427658	15.39	15.1	15.78	15.56	15.4575	7.255	6.965	7.645	7.425	7.3225	0.286865	0.654677	0.800435	0.499604	0.581905	0.634155	0.127677
		OCT1	17.49	18.61	18.43	17.92	18.1125	0.507568	2.3	2.96	3.86	3.71	3.2075	-2.07	-1.41	-0.51	-0.66	-1.1625	0.721821	419.887	265.737	142.405	158.008	246.509	127.932
		NTCP	22.29	23.58	22.62	24.19	23.17	0.872812	7.1	7.93	8.05	9.98	8.265	-1.085	-0.255	-0.135	1.795	0.08	1.21887	212.138	119.334	109.809	28.8172	117.524	75.0187
		MRP2	19.14	20.64	19.13	18.54	19.3625	0.896674	3.95	4.99	4.56	4.33	4.4575	-3.335	-2.295	-2.725	-2.955	-2.8275	0.435077	1009.1	490.754	661.16	775.432	734.112	217.464
		P-gp	21.27	21.87	21.68	21.14	21.49	0.342247	6.08	6.22	7.11	6.93	6.585	-4.8075	-4.6675	-3.7775	-3.9575	-4.3025	0.510849	2800.28	2541.31	1371.33	1553.55	2066.62	709.521
		BSEP	21.79	23.2	22.62	22.41	22.505	0.582094	6.6	7.55	8.05	8.2	7.6	0.745	1.695	2.195	2.345	1.745	0.722265	59.6668	30.8855	21.8393	19.6827	33.0186	18.4165
		HPRT1	21.65	22.72	21.2	20.78	21.5875	0.834401	6.46	7.07	6.63	6.57	6.6825	-2.445	-1.835	-2.275	-2.335	-2.2225	0.267753	544.526	356.771	483.998	504.551	472.461	81.1177
		β-actin	15.19	15.65	14.57	14.21	14.905	0.640703	0	0	0	0	0	0	0	0	0	0	0	100	100	100	100	100	0
		CYP1A2	22.3	23.56	24	23.73	23.3975	0.753763	7.11	7.91	9.43	9.52	8.4925	1.16	1.96	3.48	3.57	2.5425	1.18114	44.7513	25.7028	8.96222	8.42021	21.9591	17.1825
		CYP2B6	19.09	19.7	19.41	18.89	19.2725	0.356499	3.9	4.05	4.84	4.68	4.3675	-1.34	-1.19	-0.4	-0.56	-0.8725	0.461979	253.151	228.153	131.951	147.427	190.17	59.5141
		CYP2C9	15.6	16.75	16.34	15.28	15.9925	0.672378	0.41	1.1	1.77	1.07	1.0875	-2.4375	-1.7475	-1.0775	-1.7775	-1.76	0.55536	541.702	335.776	211.038	342.832	357.837	136.709
		CYP2C19	17.71	19.1	17.98	17.05	17.96	0.854517	2.52	3.45	3.41	2.84	3.055	-2.45	-1.52	-1.56	-2.13	-1.915	0.452585	546.416	286.791	294.854	437.717	391.445	124.418
		CYP2D6	19.75	20.85	19.46	19.93	19.9975	0.60041	4.56	5.2	4.89	5.72	5.0925	-1.3875	-0.7475	-1.0575	-0.2275	-0.855	0.493246	261.625	167.888	208.132	117.08	188.681	61.2594
		CYP2E1	21.64	22.51	22.68	22.89	22.43	0.549121	6.45	6.86	8.11	8.68	7.525	4.1725	4.5825	5.8325	6.4025	5.2475	1.04468	5.54565	4.17378	1.75486	1.1821	3.1641	2.04984
		CYP3A4	14.27	14.96	14.82	12.84	14.2225	0.968586	-0.92	-0.69	0.25	-1.37	-0.6825	-3.915	-3.685	-2.745	-4.365	-3.6775	0.682807	1508.46	1286.16	670.39	2060.61	1381.4	575.058
		UGT1A1	16.31	17	16.71	16.1	16.53	0.402741	1.12	1.35	2.14	1.89	1.625	-5.2675	-5.0375	-4.2475	-4.4975	-4.7625	0.471204	3851.9	3284.27	1899.44	2258.82	2823.61	902.344
		CES1	16.5	18.03	16.87	16.4	16.95	0.747841	1.31	2.38	2.3	2.19	2.045	-1.2675	-0.1975	-0.2775	-0.3875	-0.5325	0.496152	240.744	114.671	121.209	130.812	151.859	59.6262

## Sheet: Figure 3g
		PXB-cells (JFC)	#	Incubation time (min)	Enzyme activity (pmol/106 cells)	Enzyme activity (pmol/min/106 cells)	Mean	±S.D.		PXB-cells (JFC)	#	Incubation time (min)	Enzyme activity (pmol/106 cells)	Enzyme activity (pmol/min/106 cells)	Mean	±S.D.		PXB-cells (JFC)	#	Incubation time (min)	Enzyme activity (pmol/106 cells)	Enzyme activity (pmol/min/106 cells)	Mean	±S.D.
		Acetaminophen (CYP1A2)	Well-1	15	8.37012	0.555577	0.601759	0.141289		Hydroxybupropion (CYP2B6)	Well-1	15	27.8435	0.624847	0.990818	0.423124		4'-Hydroxydiclofenac (CYP2C9)	Well-1	15	32.417	3.33121	3.1712	1.43179
				30	15.804							30	32.0139							30	31.0916
				45	21.7966							45	46.5889							45	89.3242
				60	34.1514							60	58.6637							60	131.028
				90	30.8288							90	50.3819							90	181.726
			Well-2	15	7.60475	0.812126					Well-2	15	35.831	0.784103					Well-2	15	39.4949	5.01377
				30	20.9539							30	33.2738							30	44.3799
				45	22.961							45	59.3541							45	103.35
				60	47.542							60	62.0864							60	194.793
				90	47.9607							90	76.5226							90	221.365
			Well-3	15	7.21953	0.523022					Well-3	15	28.7722	0.96375					Well-3	15	32.4909	1.56814
				30	14.6231							30	35.0958							30	76.1945
				45	23.7053							45	57.6847							45	157.866
				60	30.3432							60	73.8816							60	123.239
				90	43.4275							90	51.4054							90	186.616
			Well-4	15	8.41324	0.51631					Well-4	15	21.7302	1.59057					Well-4	15	28.9867	2.77169
				30	17.0393							30	69.4555							30	69.4639
				45	25.9763							45	69.4473							45	142.816
				60	31.2497							60	59.3241							60	152.615
				90	45.3587							90	51.8001							90	184.241
		icHep (JFC)	#	Incubation time (min)	Enzyme activity (pmol/106 cells)	Enzyme activity (pmol/min/106 cells)	Mean	±S.D.		icHep (JFC)	#	Incubation time (min)	Enzyme activity (pmol/106 cells)	Enzyme activity (pmol/min/106 cells)	Mean	±S.D.		icHep (JFC)	#	Incubation time (min)	Enzyme activity (pmol/106 cells)	Enzyme activity (pmol/min/106 cells)	Mean	±S.D.
		Acetaminophen (CYP1A2)	Well-1	15	11.0745	1.05404	0.949624	0.0810063		Hydroxybupropion (CYP2B6)	Well-1	15	26.9509	1.14151	1.20241	0.0533145		4'-Hydroxydiclofenac (CYP2C9)	Well-1	15	37.2763	4.3333	4.42312	0.443422
				30	25.3641							30	50.8052							30	59.5169
				45	38.726							45	61.1962							45	104.976
				60	59.3227							60	56.6821							60	189.516
				90	75.2745							90	69.6732							90	261.512
			Well-2	15	13.926	0.869306					Well-2	15	26.6361	1.24501					Well-2	15	45.1543	3.85344
				30	30.743							30	52.8459							30	77.189
				45	47.5443							45	63.9863							45	107.851
				60	51.7909							60	56.5302							60	192.792
				90	69.821							90	73.6155							90	227.854
			Well-3	15	12.128	0.905626					Well-3	15	28.1971	1.1739					Well-3	15	35.8326	4.89393
				30	24.747							30	41.4458							30	52.7871
				45	46.3313							45	63.4142							45	132.309
				60	50.2145							60	54.8514							60	199.605
				90	66.8217							90	56.0547							90	218.992
			Well-4	15	8.3836	0.969522					Well-4	15	21.5678	1.24922					Well-4	15	34.722	4.61183
				30	25.6799							30	41.1487							30	61.7238
				45	39.2679							45	59.0445							45	91.4661
				60	52.3304							60	60.04							60	200.079
				90	70.3604							90	49.9876							90	224.098
		icHep (HUM18100B)	#	Incubation time (min)	Enzyme activity (pmol/106 cells)	Enzyme activity (pmol/min/106 cells)	Mean	±S.D.		icHep (HUM18100B)	#	Incubation time (min)	Enzyme activity (pmol/106 cells)	Enzyme activity (pmol/min/106 cells)	Mean	±S.D.		icHep (HUM18100B)	#	Incubation time (min)	Enzyme activity (pmol/106 cells)	Enzyme activity (pmol/min/106 cells)	Mean	±S.D.
		Acetaminophen (CYP1A2)	Well-1	15	42.2875	2.12179	2.00506	0.124584		Hydroxybupropion (CYP2B6)	Well-1	15	25.5794	1.40992	1.22271	0.202474		4'-Hydroxydiclofenac (CYP2C9)	Well-1	15	62.619	6.00466	5.3907	0.468256
				30	58.3138							30	35.9071							30	81.779
				45	93.0726							45	67.877							45	182.486
				60	136.791							60	76.2731							60	261.919
				90	153.797							90	84.2201							90	338.304
			Well-2	15	43.5564	2.10367					Well-2	15	30.4047	0.967778					Well-2	15	66.4901	4.86864
				30	56.2779							30	54.335							30	78.031
				45	93.6535							45	59.438							45	164.871
				60	136.282							60	66.7099							60	224.09
				90	153.778							90	81.8175							90	344.261
			Well-3	15	37.6675	1.90087					Well-3	15	24.7422	1.3582					Well-3	15	58.8292	5.3899
				30	53.9014							30	43.958							30	78.5116
				45	110.593							45	65.4881							45	179.779
				60	113.814							60	66.2746							60	240.209
				90	139.307							90	75.5651							90	316.721
			Well-4	15	37.5923	1.89389					Well-4	15	24.915	1.15494					Well-4	15	61.6593	5.29961
				30	62.4196							30	62.1937							30	74.8686
				45	94.3309							45	59.5632							45	151.258
				60	121.65							60	64.1847							60	233.857
				90	151.635							90	70.6836							90	314.843
		PXB-cells (JFC)	#	Incubation time (min)	Enzyme activity (pmol/106 cells)	Enzyme activity (pmol/min/106 cells)	Mean	±S.D.		PXB-cells (JFC)	#	Incubation time (min)	Enzyme activity (pmol/106 cells)	Enzyme activity (pmol/min/106 cells)	Mean	±S.D.		PXB-cells (JFC)	#	Incubation time (min)	Enzyme activity (pmol/106 cells)	Enzyme activity (pmol/min/106 cells)	Mean	±S.D.
		4'-hydroxymephenytoin (CYP2C19)	Well-1	15	15.7966	2.70725	2.24605	0.762556		1'-hydroxybufuralol (CYP2D6)	Well-1	15	16.9358	1.62295	1.56795	0.0504585		6'-hydroxychlorzoxazone (CYP2E1)	Well-1	15	2.30557	0.153253	0.159925	0.0127547
				30	56.4054							30	29.3048							30	5.43959
				45	95.7591							45	57.2694							45	6.90317
				60	136.786							60	88.7619							60	7.3761
				90	86.2332							90	79.3357							90	7.47711
			Well-2	15	31.5993	1.11526					Well-2	15	20.2476	1.56166					Well-2	15	2.94981	0.169311
				30	48.3281							30	32.2567							30	5.42146
				45	93.7057							45	67.3705							45	8.02915
				60	120.497							60	86.626							60	7.95899
				90	112.727							90	85.9811							90	10.4196
			Well-3	15	21.7876	2.70105					Well-3	15	18.9803	1.50244					Well-3	15	3.35499	0.171829
				30	62.3033							30	32.3369							30	6.35711
				45	89.6102							45	63.1354							45	8.50986
				60	123.843							60	83.8364							60	8.11226
				90	89.0355							90	83.3593							90	8.19947
			Well-4	15	25.2741	2.46064					Well-4	15	17.4477	1.58475					Well-4	15	2.89476	0.145305
				30	62.1838							30	36.5879							30	6.2485
				45	94.8294							45	57.1013							45	7.25392
				60	115.035							60	89.8476							60	7.33878
				90	99.3009							90	74.6468							90	8.48156
		icHep (JFC)	#	Incubation time (min)	Enzyme activity (pmol/106 cells)	Enzyme activity (pmol/min/106 cells)	Mean	±S.D.		icHep (JFC)	#	Incubation time (min)	Enzyme activity (pmol/106 cells)	Enzyme activity (pmol/min/106 cells)	Mean	±S.D.		icHep (JFC)	#	Incubation time (min)	Enzyme activity (pmol/106 cells)	Enzyme activity (pmol/min/106 cells)	Mean	±S.D.
		4'-hydroxymephenytoin (CYP2C19)	Well-1	15	21.6896	3.53934	2.37807	0.875509		1'-hydroxybufuralol (CYP2D6)	Well-1	15	24.9076	1.64315	1.54649	0.140984		6'-hydroxychlorzoxazone (CYP2E1)	Well-1	15	3.03833	0.167028	0.164333	0.0174223
				30	74.7797							30	48.4523							30	5.78815
				45	103.29							45	65.0037							45	8.04918
				60	108.521							60	101.548							60	10.6833
				90	126.058							90	113.156							90	10.9673
			Well-2	15	37.3866	2.53539					Well-2	15	26.1443	1.41684					Well-2	15	3.018	0.173363
				30	75.4174							30	44.4518							30	6.30168
				45	100.957							45	67.8302							45	8.21889
				60	121.361							60	89.1933							60	8.61946
				90	124.213							90	106.28							90	10.5593
			Well-3	15	42.1708	1.55005					Well-3	15	27.4857	1.43466					Well-3	15	2.77119	0.177874
				30	65.4216							30	41.2873							30	4.04558
				45	91.82							45	63.4972							45	8.10742
				60	85.9573							60	91.8156							60	8.33626
				90	122.549							90	107.567							90	9.48705
			Well-4	15	39.5525	1.88752					Well-4	15	27.0951	1.6913					Well-4	15	3.15828	0.139066
				30	67.8652							30	33.111							30	4.39249
				45	75.2152							45	59.7018							45	7.33025
				60	140.345							60	102.797							60	6.80037
				90	116.257							90	125.014							90	8.47688
		icHep (HUM18100B)	#	Incubation time (min)	Enzyme activity (pmol/106 cells)	Enzyme activity (pmol/min/106 cells)	Mean	±S.D.		icHep (HUM18100B)	#	Incubation time (min)	Enzyme activity (pmol/106 cells)	Enzyme activity (pmol/min/106 cells)	Mean	±S.D.		icHep (HUM18100B)	#	Incubation time (min)	Enzyme activity (pmol/106 cells)	Enzyme activity (pmol/min/106 cells)	Mean	±S.D.
		4'-hydroxymephenytoin (CYP2C19)	Well-1	15	50.5312	3.06118	2.54918	0.384885		1'-hydroxybufuralol (CYP2D6)	Well-1	15	20.6578	1.40109	1.33424	0.0683021		6'-hydroxychlorzoxazone (CYP2E1)	Well-1	15	10.0765	0.71018	0.627934	0.0801911
				30	80.4095							30	38.6716							30	22.452
				45	142.367							45	56.8381							45	33.1164
				60	162.513							60	80.7041							60	42.0307
				90	188.684							90	107.294							90	67.3851
			Well-2	15	52.3394	2.55776					Well-2	15	24.0318	1.37425					Well-2	15	9.90555	0.598024
				30	100.579							30	36.9398							30	22.028
				45	129.072							45	54.0547							45	28.7079
				60	158.829							60	78.1674							60	37.5801
				90	187.153							90	123.561							90	64.4144
			Well-3	15	56.2209	2.13611					Well-3	15	24.5391	1.24752					Well-3	15	11.3983	0.673401
				30	91.6841							30	37.9846							30	22.1618
				45	120.304							45	51.5492							45	30.6951
				60	171.479							60	75.41							60	42.224
				90	171.43							90	104.675							90	55.8641
			Well-4	15	49.5383	2.44165					Well-4	15	24.1229	1.31411					Well-4	15	9.75543	0.53013
				30	101.877							30	33.7885							30	20.005
				45	122.788							45	53.9902							45	27.4528
				60	144.395							60	73.212							60	33.7793
				90	198.851							90	114.288							90	56.1231
		PXB-cells (JFC)	#	Incubation time (min)	Enzyme activity (pmol/106 cells)	Enzyme activity (pmol/min/106 cells)	Mean	±S.D.		PXB-cells (JFC)	#	Incubation time (min)	Enzyme activity (pmol/106 cells)	Enzyme activity (pmol/min/106 cells)	Mean	±S.D.
		1'-hydroxymidazolam (CYP3A4)	Well-1	15	85.9964	4.79334	6.04984	1.35903		SN-38G (UGT1A1)	Well-1	15	65.0109	4.40003	4.27784	0.32834
				30	157.896							30	131.011
				45	229.127							45	132.06
				60	216.024							60	188.55
				90	251.177							90	212.01
			Well-2	15	107.28	5.03419					Well-2	15	68.8003	4.66773
				30	182.793							30	138.816
				45	265.395							45	172.724
				60	232.078							60	254.708
				90	288.431							90	299.354
			Well-3	15	107.269	7.60378					Well-3	15	70.5614	3.90592
				30	221.326							30	129.15
				45	205.135							45	249.175
				60	207.606							60	276.039
				90	316.537							90	315.044
			Well-4	15	94.4354	6.76803					Well-4	15	73.3209	4.52756
				30	195.956							30	141.234
				45	181.378							45	236.382
				60	244.165							60	259.079
				90	214.43							90	337.894
		icHep (JFC)	#	Incubation time (min)	Enzyme activity (pmol/106 cells)	Enzyme activity (pmol/min/106 cells)	Mean	±S.D.		icHep (JFC)	#	Incubation time (min)	Enzyme activity (pmol/106 cells)	Enzyme activity (pmol/min/106 cells)	Mean	±S.D.
		1'-hydroxymidazolam (CYP3A4)	Well-1	15	99.4818	10.1924	7.5685	2.68848		SN-38G (UGT1A1)	Well-1	15	66.0023	6.984	5.77207	2.14861
				30	252.368							30	170.762
				45	266.706							45	151.993
				60	273.171							60	281.908
				90	330.978							90	326.898
			Well-2	15	103.678	9.28171					Well-2	15	64.5922	8.08782
				30	242.904							30	185.91
				45	248.159							45	167.443
				60	272.05							60	258.379
				90	294.591							90	288.882
			Well-3	15	120.741	4.29126					Well-3	15	76.0808	3.37742
				30	185.11							30	126.742
				45	239.281							45	188.781
				60	245.256							60	282.244
				90	323.573							90	314.321
			Well-4	15	92.847	6.5086					Well-4	15	59.6008	4.63905
				30	190.476							30	129.186
				45	225.504							45	142.383
				60	275.122							60	233.382
				90	259.768							90	296.579
		icHep (HUM18100B)	#	Incubation time (min)	Enzyme activity (pmol/106 cells)	Enzyme activity (pmol/min/106 cells)	Mean	±S.D.		icHep (HUM18100B)	#	Incubation time (min)	Enzyme activity (pmol/106 cells)	Enzyme activity (pmol/min/106 cells)	Mean	±S.D.
		1'-hydroxymidazolam (CYP3A4)	Well-1	15	124.221	8.99282	8.97738	1.40546		SN-38G (UGT1A1)	Well-1	15	68.4255	3.90356	3.82513	0.207588
				30	259.113							30	123.103
				45	382.492							45	176.891
				60	439.172							60	245.674
				90	536.397							90	334.762
			Well-2	15	126.279	8.81119					Well-2	15	65.1851	3.63941
				30	258.447							30	132.306
				45	333.832							45	170.179
				60	380.966							60	234.531
				90	514.134							90	339.666
			Well-3	15	141.412	7.33714					Well-3	15	61.7555	4.08234
				30	251.469							30	115.429
				45	305.042							45	181.414
				60	417.242							60	243.878
				90	491.294							90	333.208
			Well-4	15	115.91	10.7684					Well-4	15	55.0045	3.67521
				30	277.435							30	126.525
				45	320.283							45	179.549
				60	349.083							60	221.09
				90	551.51							90	324.5

## Sheet: Figure 3h
	icHep (HUM181001B)	#	Incubation time (min)	Uptake (ul/106 cells)	CLuptake (ul/min/106 cells)	Mean	±S.D.		icHep (JFC)	#	Incubation time (min)	Uptake (ul/106 cells)	CLuptake (ul/min/106 cells)	Mean	±S.D.
	Taurocholate	Well-1	0.5	32.2142	38.1911	31.2991	5.74286		Taurocholate	Well-1	0.5	26.4322	51.0104	41.2217	6.91623
			1	45.6637							1	51.9374
			2	88.3717							2	78.3441
			5	160.129							5	202.6
		Well-2	0.5	37.8777	24.3573					Well-2	0.5	24.1439	36.107
			1	43.9555							1	42.1974
			2	73.1935							2	77.1472
			5	112.382							5	195.705
		Well-3	0.5	23.9364	32.5991					Well-3	0.5	17.997	41.1871
			1	37.4767							1	38.5906
			2	72.2832							2	80.6983
			5	135.937							5	220.7
		Well-4	0.5	24.6435	30.0489					Well-4	0.5	14.3422	36.5824
			1	37.7408							1	32.6334
			2	69.3315							2	84.5267
			5	145.753							5	201.021
	icHep (HUM181001B)	#	Incubation time (min)	Uptake (ul/106 cells)	CLuptake (ul/min/106 cells)	Mean	±S.D.		icHep (JFC)	#	Incubation time (min)	Uptake (ul/106 cells)	CLuptake (ul/min/106 cells)	Mean	±S.D.
	Taurocholate + Cyclosporine A	Well-1	0.5	30.5841	0.920233	3.23353	2.8793		Taurocholate + Cyclosporine A	Well-1	0.5	12.1249	12.3927	15.7761	2.86239
			1	27.1281							1	18.3212
			2	31.1812							2	20.0555
			5	32.4234							5	24.9236
		Well-2	0.5	24.6927	1.91996					Well-2	0.5	15.5163	17.2318
			1	33.9612							1	24.1323
			2	29.2344							2	28.5934
			5	36.6579							5	31.9395
		Well-3	0.5	22.0604	6.53536					Well-3	0.5	13.4953	18.8795
			1	32.8747							1	22.9351
			2	33.3728							2	26.1103
			5	31.608							5	30.7146
		Well-4	0.5	31.4067	1.24527					Well-4	0.5	13.3145	14.6004
			1	32.7933							1	20.6147
			2	33.4274							2	25.5497
			5	35.5012							5	29.1484
	icHep (HUM181001B)	#	Incubation time (min)	Uptake (ul/106 cells)	CLuptake (ul/min/106 cells)	Mean	±S.D.		icHep (JFC)	#	Incubation time (min)	Uptake (ul/106 cells)	CLuptake (ul/min/106 cells)	Mean	±S.D.
	E217βG	Well-1	0.5	11.1597	26.7095	27.351	0.977365		E217βG	Well-1	0.5	2.41653	14.1325	12.2992	3.8086
			1	24.5145							1	9.48278
			2	40.9061							2	14.0765
			5	142.563							5	16.9818
		Well-2	0.5	13.1832	26.3668					Well-2	0.5	3.89229	16.182
			1	26.3666							1	11.9833
			2	36.8026							2	13.7022
			5	83.2648							5	20.1006
		Well-3	0.5	18.2686	28.4501					Well-3	0.5	3.83584	7.35038
			1	32.4937							1	7.51103
			2	38.5977							2	16.2845
			5	68.1129							5	27.9811
		Well-4	0.5	14.0199	27.8776					Well-4	0.5	3.48997	11.532
			1	27.9588							1	9.25598
			2	42.6854							2	15.3248
			5	79.9033							5	21.3768
	icHep (HUM181001B)	#	Incubation time (min)	Uptake (ul/106 cells)	CLuptake (ul/min/106 cells)	Mean	±S.D.		icHep (JFC)	#	Incubation time (min)	Uptake (ul/106 cells)	CLuptake (ul/min/106 cells)	Mean	±S.D.
	E217βG + Rifampicin	Well-1	0.5	-0.0471522	11.9915	2.74716	0.267655		E217βG + Rifampicin	Well-1	0.5	0.9396	1.77507	1.81443	0.462365
			1	5.94861							1	1.82713
			2	3.94133							2	4.00573
			5	14.745							5	8.73179
		Well-2	0.5	1.98505	3.04126					Well-2	0.5	0.866247	2.4754
			1	3.50568							1	2.10395
			2	4.15233							2	4.59387
			5	12.7003							5	12.722
		Well-3	0.5	1.1815	2.6824					Well-3	0.5	0.824456	1.43392
			1	2.5227							1	1.54142
			2	5.24817							2	5.32324
			5	12.7898							5	11.1633
		Well-4	0.5	2.00402	2.51783					Well-4	0.5	0.872115	1.57333
			1	3.26294							1	1.65878
			2	4.17539							2	4.59611
			5	14.2104							5	9.26035
	icHep (HUM181001B)	#	Incubation time (min)	Uptake (ul/106 cells)	CLuptake (ul/min/106 cells)	Mean	±S.D.		icHep (JFC)	#	Incubation time (min)	Uptake (ul/106 cells)	CLuptake (ul/min/106 cells)	Mean	±S.D.
	Metformin	Well-1	0.5	2.90324	6.7197	7.51672	1.51821		Metformin	Well-1	0.5	3.7065	7.52256	8.81757	2.03876
			1	5.83811							1	7.46778
			2	12.5578							2	17.213
			5	32.1771							5	50.6594
		Well-2	0.5	3.37223	6.67505					Well-2	0.5	4.78251	9.01821
			1	5.17577							1	9.29161
			2	11.8508							2	18.5255
			5	34.4238							5	43.7801
		Well-3	0.5	2.49577	6.88201					Well-3	0.5	4.1818	7.11159
			1	6.23713							1	7.7376
			2	13.1191							2	16.0946
			5	29.3661							5	38.495
		Well-4	0.5	3.30142	9.79012					Well-4	0.5	4.44227	11.6179
			1	6.07164							1	10.2512
			2	15.8618							2	17.048
			5	33.2229							5	43.9119
	icHep (HUM181001B)	#	Incubation time (min)	Uptake (ul/106 cells)	CLuptake (ul/min/106 cells)	Mean	±S.D.		icHep (JFC)	#	Incubation time (min)	Uptake (ul/106 cells)	CLuptake (ul/min/106 cells)	Mean	±S.D.
	Metformin + Quinidine	Well-1	0.5	1.94982	2.11611	2.39423	0.520551		Metformin + Quinidine	Well-1	0.5	5.02323	2.40227	1.81925	0.671013
			1	3.28421							1	6.29026
			2	5.17925							2	8.63981
			5	9.13771							5	13.0997
		Well-2	0.5	2.21359	2.15574					Well-2	0.5	5.8945	1.65588
			1	4.21744							1	9.31676
			2	5.6324							2	8.89718
			5	8.76143							5	12.2791
		Well-3	0.5	2.15773	2.13041					Well-3	0.5	6.35737	0.940051
			1	4.07784							1	7.98276
			2	5.52432							2	7.99852
			5	8.20923							5	13.2735
		Well-4	0.5	2.33305	3.17467					Well-4	0.5	6.10948	2.2788
			1	3.30562							1	8.98057
			2	6.97211							2	9.87402
			5	9.9122							5	10.6001

## Sheet: Figure 4a, 4b
	TD4 Papp (×10-6 cm/sec)	#	Day3	Mean	±S.D.	Day5	Mean	±S.D.	Day8	Mean	±S.D.
	Control	1	0.852	1.36933	0.660265	1.662	1.55533	0.105519	1.642	1.52233	0.126477
		2	1.143			1.451			1.535
		3	2.113			1.553			1.39
	icHep	1	1.646	1.605	0.0981478	0.91	1.011	0.118874	0.824	0.808	0.0251595
		2	1.676			0.981			0.821
		3	1.493			1.142			0.779
	TEER (Ω・cm2)	#	Day3	Mean	±S.D.	Day5	Mean	±S.D.	Day8	Mean	±S.D.
	Control	1	90	90.4	4.21426	88.2	88.6	1.249	94.2	92	2.25167
		2	94.8			87.6			92.1
		3	86.4			90			89.7
	icHep	1	93.6	94.6	1.9975	93.3	91.4	3.2909	97.2	97.3	2.85132
		2	96.9			93.3			94.5
		3	93.3			87.6			100.2

## Sheet: Figure 4c
		#	Permeation speed (nmol/min)	Mean	±S.D.	% of control	Mean	±S.D.
	PXB-cells, CDF	1	6.41843e-05	6.3876e-05	9.76194e-07	100.483	100	1.52826
		2	6.46609e-05			101.229
		3	6.2783e-05			98.2887
	PXB-cells, CDF + Benzbromarone	1	5.6294e-05	5.83359e-05	5.71013e-06	88.1301	91.3267	8.9394
		2	5.39274e-05			84.425
		3	6.47862e-05			101.425
	icHep, CDF	1	0.000105455	9.44616e-05	9.59692e-06	165.094	147.883	15.0243
		2	8.77589e-05			137.389
		3	9.01706e-05			141.165
	icHep, CDF + Benzbromarone	1	5.18618e-05	5.04322e-05	1.72953e-06	81.1913	78.9533	2.70764
		2	5.09252e-05			79.725
		3	4.85097e-05			75.9436

[truncated: 10 more sheets: Figure 4d, Sup Figure 6, Figure 5a, 5b, Figure 5c, Figure 5d, 5e, Figure 6a, Figure 6b, Figure 6c, 6d, 6e, Sup Figure 2, Sup Figure 5, Sup Figure 7]
